# Supplementary material for: The mRNA-Binding Protein KSRP Limits the Inflammatory Response of Macrophages
Source: Int J Mol Sci. 2024 Mar 30;25(7):3884. doi: 10.3390/ijms25073884 (PMC11011855; doi:10.3390/ijms25073884)
Supplement: Supplementary file 1 [file ijms-25-03884-s001.zip]

Archive with 1 entries (1 files):
- ijms-2938820-supplementary.pdf
